# Supplementary material for: Individualized circulating tumor DNA monitoring in head and neck squamous cell carcinoma
Source: Cancer Med. 2022 Mar 30;11(21):3960–8. doi: 10.1002/cam4.4726 (PMC9636504; doi:10.1002/cam4.4726)
Supplement: Supplementary file 1 — Table S1‐S4 [file CAM4-11-3960-s001.xlsx]

## Sheet: Table S1
Table S1 Taget genes in SCC panel
AJUBA	CDKN2A	EGFR	FAT1
FAT2	FBXW7	FGFR1	NFE2L2
NSD1	PIK3CA	PTEN	RB1
TP53	TP63	YAP1	ZNF750
CREBBP	EP300	KDM6A	KEAP1
KMT2C	KMT2D	CASP8	HRAS
NOTCH1	NOTCH2	NOTCH3	TET2
TGFBR2	CCND1	SOX2

## Sheet: Table S2
Table S2 Clinicopathological characteristics of patients
Case	Primary site	Subsite	p16	Age	Gender	cT	cN	cM	cStage	Initial curative treatment	Margin	ENE	SCC Panel	dPCR	Outcome
1	Oral cavity	Upper gingiva	-	76	M	4b	0	0	IVB	IC→Surgery→CRT	positive	-	Yes	Yes	DOD
2	Larynx	Suplaglottic	-	60	M	2	2c	0	IVA	IC→CRT			Yes	Yes	NED
3	Larynx	Suplaglottic	-	61	F	4a	2c	0	IVA	Surgery	negative	-	Yes	Yes	NED
4	Larynx	Suplaglottic	-	71	M	4a	0	0	IVA	Surgery	negative	-	Yes	Yes	NED
5	OPC	Lateral wall	positive	73	F	1	1	0	I	CRT			Yes	NA	NED
6	Larynx	Glottic	-	76	M	1a	0	0	I	RT			Yes	Yes	NED
7	Oral cavity	Tongue	-	85	F	4a	0	0	IVA	Surgery→CRT	positive	+	Yes	Yes	DOD
8	Oral cavity	Tongue	-	71	M	1	2c	0	IVA	Surgery	negative	-	Yes	NA	NED
9	Larynx	Suplaglottic	-	83	M	3	0	0	III	Surgery	negative	-	Yes	Yes	NED
10	Oral cavity	Tongue	-	59	F	1	0	0	I	Surgery	negative		Yes	Yes	NED
11	Larynx	Suplaglottic	-	78	M	2	2b	0	IVA	CRT			Yes	NA	NED
12	OPC	Lateral wall	positive	63	M	4	1	0	III	IC→CRT			Yes	Yes	NED
13	HPC	Posterior wall	-	68	M	3	2c	0	IVA	Surgery→CRT	positive	+	Yes	Yes	NED
14	HPC	PS	-	86	M	4a	1	0	IVA	Surgery	negative	-	Yes	NA	NED
15	Oral cavity	Tongue	-	69	F	4a	3b	0	IVB	Surgery→CRT	negative	+	Yes	Yes	DOD
16	OPC	Superior wall	negative	81	M	2	2b	0	IVA	CRT			Yes	Yes	DOD
17	Larynx	Glottic	-	60	M	4a	0	0	IVA	Surgery	negative	-	Yes	Yes	NED
18	HPC	PS	-	71	M	3	2b	0	IVA	Surgery	negative	-	Yes	Yes	NED
19	OPC	Lateral wall	positive	74	F	2	1	0	I	CRT			Yes	NA	NED
20	OPC	Lateral wall	positive	52	M	2	1	0	I	CRT			NA	-	NED
21	EAC	-	-	69	F	3	0	0	III	IC→Surgery	negative	-	Yes	Yes	NED
22	EAC	-	-	42	F	4	0	0	IV	IC→Surgery	negative	-	NA	-	NED
23	EAC	-	-	75	F	4	1	0	IV	IC→CRT			Yes	Yes	DOD
24	EAC	-	-	69	F	4	1	0	IV	Surgery	negative		Yes	NA	NED
25	EAC	-	-	71	F	4	1	0	IV	IC→Surgery→CRT	negative	+	Yes	Yes	NED
26	EAC	-	-	65	M	2	0	0	II	IC→Surgery→CRT	negative	-	Yes	Yes	NED
OPC; oropharyngeal cancer, HPC; hypopharyngeal cancer, EAC; external auditory canal, PS; pyriform sinus, IC; induction chemotherapy, RT; radiotherapy, CRT; chemoradiotherapy, ENE; extranodal extension, DOD; died of disease, NED; no evidence of disease, NA; not applicable

## Sheet: Table S3
Table S3 ctDNA candidate gene and primary/ctDNA VAFs(%) at baseline
Case	Primary site	Gene	Mutation	Primary VAF(%)	COSMIC ID	ctDNA VAF(%)*
1	Oral cavity	TP53	c.537T>A	59.9	44214	0.23
2	Larynx	TP53	c.818G>A	50.7	10660	0.28
3	Larynx	TP53	c.469G>T	44.4	10670	0.39
4	Larynx	PIK3CA	c.3140A>T	39.5	776	0.29
5	OPC	KMT2D	c.154C>T	29.5	7635423	NA
6	Larynx	CDKN2A	c.358G>T	20.7	12479	0
7	Oral cavity	TP53	c.871A>T	11.2	44475	0.72
8	Oral cavity	FAT1	c.4042A>G	43.3	NA	NA
9	Larynx	TP53	c.743G>A	44.2	10662	0.4
10	Oral cavity	TP53	c.455C>T	51.5	10790	0
11	Larynx	KMT2D	c.1761G>C	24.5	NA	NA
12	OPC	FBXW8	c.2033C>G	28.1	732399	0.41
13	HPC	TP53	c.503A>G	52.6	43545	7.2
14	HPC	NOTCH3	c.6391A>G	46.9	NA	NA
15	Oral cavity	TP53	c.586C>T	10.3	10705	1.84
16	OPC	TP53	c.820_821delGT	21.5	NA	0.37
17	Larynx	TP53	c.800G>C	58.6	11392	7.4
18	HPC	TP53	c.659A>G	30.5	10758	3.6
19	OPC	CREBBP	c.4562T>A	29.7	NA	NA
20**	OPC	NA
21	EAC	TP53	c.817C>T	25.5	10659	0
22**	EAC	NA
23	EAC	TP53	c.733G>A	27.9	6932	0.78
24	EAC	CDKN2A	c.172C>T	17.7	12473	NA
25	EAC	TP53	c.853G>A	18.5	10772	0.17
26	EAC	TP53	c.538G>T	17.4	43597	0.36
						median 0.4 (%)
OPC; oropharyngeal cancer, HPC; hypopharyngeal cancer, EAC; external auditory canal, NA; not applicable, VAF; variant allele frequency
*ctDNA level at baseline
**Cases 20 and 22 could not be analyzed owing to the absence of tumor-specific mutations in the SCC panel.

## Sheet: Table S4
Table S4 Univariate analysis for 18 HNSCC patients
Variable	HR for OS	95% CI	P value
Age ≥ 70 vs < 70	4.46	0.49-40.2	0.18
T3, T4 vs T1, T2	1.65	0.18-14.8	0.65
N2, N3 vs N0, N1	1.65	0.28-10.0	0.58
ctDNA* positive vs negative	12.98	2.10-80.38	0.0059**
HR; hazard ratio, OS; overall survival, CI; confidence interval
*ctDNA level at the end of initial curative treatment **P < 0.05
